# Supplementary material for: Segmentation of Tricuspid Valve Leaflets From Transthoracic 3D Echocardiograms of Children With Hypoplastic Left Heart Syndrome Using Deep Learning
Source: Front Cardiovasc Med. 2021 Dec 9;8:735587. doi: 10.3389/fcvm.2021.735587 (PMC8696083; doi:10.3389/fcvm.2021.735587)
Supplement: Supplementary file 1 [file Table_1.XLSX]

## Sheet: pre-stage1
		Table S1. Inference Results With Input Image(s) Only. DSC and MBD measurements are presented for individual leaflets (anterior, posterior, septal), merged leaflets and average across individual leaflets. The columns represent different image frame inputs with and without resampling. The column of the best ranked FCN input configuration in bold. Metric values are displayed as median [IQR].
		Cropped, oriented, resampled				Cropped, oriented, NOT resampled
		Single-Phase	Two-Phase	Four-Phase	CSP	Single-Phase	Two-Phase	Four-Phase	CSP
DSC	anterior	0.75 [ 0.68-0.79 ]	0.8 [ 0.77-0.81 ]	0.78 [ 0.72-0.8 ]	0.78 [ 0.73-0.81 ]	0.76 [ 0.71-0.8 ]	0.78 [ 0.72-0.8 ]	0.78 [ 0.77-0.8 ]	0.78 [ 0.7-0.79 ]
	posterior	0.66 [ 0.56-0.74 ]	0.73 [ 0.66-0.73 ]	0.68 [ 0.6-0.72 ]	0.68 [ 0.58-0.76 ]	0.69 [ 0.59-0.72 ]	0.72 [ 0.62-0.73 ]	0.67 [ 0.62-0.73 ]	0.67 [ 0.6-0.72 ]
	septal	0.69 [ 0.63-0.74 ]	0.68 [ 0.62-0.73 ]	0.73 [ 0.65-0.76 ]	0.74 [ 0.72-0.75 ]	0.68 [ 0.64-0.71 ]	0.69 [ 0.67-0.74 ]	0.7 [ 0.66-0.73 ]	0.69 [ 0.65-0.73 ]
	merged	0.77 [ 0.74-0.81 ]	0.8 [ 0.77-0.81 ]	0.79 [ 0.76-0.81 ]	0.81 [ 0.77-0.82 ]	0.78 [ 0.73-0.8 ]	0.8 [ 0.76-0.81 ]	0.81 [ 0.77-0.81 ]	0.78 [ 0.77-0.8 ]
	average	0.65 [ 0.63-0.76 ]	0.72 [ 0.69-0.76 ]	0.68 [ 0.66-0.76 ]	0.71 [ 0.68-0.77 ]	0.69 [ 0.65-0.73 ]	0.7 [ 0.66-0.77 ]	0.73 [ 0.69-0.73 ]	0.73 [ 0.63-0.74 ]
MBD	anterior	0.62 [ 0.5-0.99 ]	0.48 [ 0.29-0.55 ]	0.48 [ 0.32-0.94 ]	0.48 [ 0.45-0.78 ]	0.61 [ 0.55-0.88 ]	0.52 [ 0.43-0.74 ]	0.55 [ 0.41-0.8 ]	0.45 [ 0.43-0.66 ]
	posterior	0.53 [ 0.5-0.66 ]	0.48 [ 0.33-0.8 ]	0.52 [ 0.43-0.72 ]	0.61 [ 0.51-0.8 ]	0.74 [ 0.47-0.8 ]	0.69 [ 0.54-0.75 ]	0.61 [ 0.47-0.76 ]	0.63 [ 0.56-0.77 ]
	septal	0.65 [ 0.55-0.78 ]	0.55 [ 0.5-0.87 ]	0.65 [ 0.52-0.67 ]	0.65 [ 0.51-0.68 ]	0.73 [ 0.57-0.87 ]	0.65 [ 0.44-0.7 ]	0.58 [ 0.45-0.69 ]	0.58 [ 0.55-0.68 ]
	merged	0.54 [ 0.47-0.66 ]	0.44 [ 0.41-0.47 ]	0.52 [ 0.45-0.59 ]	0.41 [ 0.39-0.52 ]	0.52 [ 0.42-0.64 ]	0.47 [ 0.43-0.55 ]	0.39 [ 0.35-0.46 ]	0.47 [ 0.43-0.55 ]
	average	0.64 [ 0.59-0.78 ]	0.59 [ 0.49-0.66 ]	0.58 [ 0.55-0.69 ]	0.71 [ 0.55-0.75 ]	0.66 [ 0.63-0.78 ]	0.55 [ 0.51-0.72 ]	0.53 [ 0.49-0.75 ]	0.63 [ 0.55-0.67 ]
		Table S2. Inference Results Using Annular Curve Input. DSC and MBD measurements are presented for individual leaflets (anterior, posterior, septal), merged leaflets and average across individual leaflets. The columns represent different image frame inputs with and without resampling. The column of the best ranked FCN input configuration in bold. Metric values are displayed as median [IQR].
		Cropped, oriented, resampled				Cropped, oriented, NOT resampled
		Single-Phase	Two-Phase	Four-Phase	CSP	Single-Phase	Two-Phase	Four-Phase	CSP
DSC	anterior	0.81 [ 0.78-0.82 ]	0.8 [ 0.8-0.83 ]	0.81 [ 0.8-0.82 ]	0.82 [ 0.8-0.83 ]	0.79 [ 0.76-0.82 ]	0.8 [ 0.78-0.83 ]	0.78 [ 0.76-0.82 ]	0.79 [ 0.71-0.79 ]
	posterior	0.8 [ 0.7-0.81 ]	0.81 [ 0.72-0.82 ]	0.77 [ 0.74-0.8 ]	0.81 [ 0.74-0.82 ]	0.69 [ 0.68-0.76 ]	0.78 [ 0.74-0.79 ]	0.74 [ 0.72-0.78 ]	0.74 [ 0.68-0.77 ]
	septal	0.81 [ 0.74-0.83 ]	0.84 [ 0.76-0.85 ]	0.8 [ 0.78-0.81 ]	0.85 [ 0.78-0.85 ]	0.72 [ 0.66-0.75 ]	0.77 [ 0.73-0.8 ]	0.79 [ 0.69-0.81 ]	0.73 [ 0.68-0.76 ]
	merged	0.88 [ 0.87-0.88 ]	0.88 [ 0.87-0.89 ]	0.87 [ 0.86-0.87 ]	0.88 [ 0.87-0.88 ]	0.85 [ 0.83-0.86 ]	0.85 [ 0.84-0.86 ]	0.85 [ 0.83-0.87 ]	0.82 [ 0.81-0.83 ]
	average	0.79 [ 0.75-0.83 ]	0.81 [ 0.76-0.83 ]	0.79 [ 0.77-0.81 ]	0.8 [ 0.78-0.83 ]	0.74 [ 0.7-0.76 ]	0.77 [ 0.74-0.8 ]	0.78 [ 0.71-0.8 ]	0.74 [ 0.68-0.76 ]
MBD	anterior	0.59 [ 0.44-0.78 ]	0.39 [ 0.32-0.68 ]	0.37 [ 0.31-0.56 ]	0.6 [ 0.4-0.64 ]	0.63 [ 0.44-0.7 ]	0.36 [ 0.26-0.71 ]	0.59 [ 0.45-0.72 ]	0.74 [ 0.55-0.78 ]
	posterior	0.63 [ 0.4-0.74 ]	0.4 [ 0.36-0.43 ]	0.5 [ 0.43-0.65 ]	0.37 [ 0.32-0.5 ]	0.68 [ 0.49-0.78 ]	0.44 [ 0.31-0.64 ]	0.55 [ 0.45-0.65 ]	0.52 [ 0.48-0.63 ]
	septal	0.49 [ 0.32-0.61 ]	0.33 [ 0.24-0.57 ]	0.45 [ 0.38-0.5 ]	0.31 [ 0.23-0.4 ]	0.65 [ 0.51-0.73 ]	0.43 [ 0.36-0.56 ]	0.48 [ 0.38-0.56 ]	0.71 [ 0.57-0.79 ]
	merged	0.23 [ 0.2-0.24 ]	0.19 [ 0.17-0.23 ]	0.23 [ 0.2-0.28 ]	0.2 [ 0.17-0.22 ]	0.23 [ 0.21-0.4 ]	0.2 [ 0.19-0.38 ]	0.26 [ 0.21-0.27 ]	0.43 [ 0.28-0.53 ]
	average	0.56 [ 0.5-0.61 ]	0.41 [ 0.34-0.48 ]	0.5 [ 0.38-0.58 ]	0.47 [ 0.38-0.5 ]	0.68 [ 0.49-0.68 ]	0.51 [ 0.4-0.56 ]	0.57 [ 0.54-0.58 ]	0.66 [ 0.63-0.71 ]
		Table S3. Inference Results Using The Commissural Landmarks. DSC and MBD measurements are presented for individual leaflets (anterior, posterior, septal), merged leaflets and average across individual leaflets. The columns represent different image frame inputs with and without resampling. The column of the best ranked FCN input configuration in bold. Metric values are displayed as median [IQR].
		Cropped, oriented, resampled				Cropped, oriented, NOT resampled
		Single-Phase	Two-Phase	Four-Phase	CSP	Single-Phase	Two-Phase	Four-Phase	CSP
DSC	anterior	0.83 [ 0.83-0.84 ]	0.81 [ 0.79-0.83 ]	0.8 [ 0.78-0.82 ]	0.82 [ 0.8-0.84 ]	0.8 [ 0.77-0.82 ]	0.82 [ 0.75-0.84 ]	0.81 [ 0.77-0.83 ]	0.81 [ 0.75-0.83 ]
	posterior	0.78 [ 0.77-0.81 ]	0.76 [ 0.74-0.79 ]	0.74 [ 0.73-0.75 ]	0.78 [ 0.74-0.8 ]	0.73 [ 0.72-0.78 ]	0.73 [ 0.67-0.79 ]	0.71 [ 0.68-0.77 ]	0.71 [ 0.7-0.74 ]
	septal	0.81 [ 0.76-0.81 ]	0.75 [ 0.74-0.79 ]	0.77 [ 0.74-0.8 ]	0.79 [ 0.76-0.82 ]	0.77 [ 0.75-0.78 ]	0.71 [ 0.69-0.73 ]	0.75 [ 0.71-0.77 ]	0.75 [ 0.69-0.76 ]
	merged	0.85 [ 0.84-0.86 ]	0.82 [ 0.82-0.84 ]	0.83 [ 0.81-0.84 ]	0.84 [ 0.82-0.85 ]	0.83 [ 0.82-0.83 ]	0.8 [ 0.78-0.81 ]	0.82 [ 0.81-0.83 ]	0.8 [ 0.79-0.82 ]
	average	0.81 [ 0.8-0.81 ]	0.78 [ 0.76-0.8 ]	0.78 [ 0.74-0.79 ]	0.8 [ 0.77-0.8 ]	0.77 [ 0.75-0.8 ]	0.72 [ 0.7-0.78 ]	0.76 [ 0.73-0.78 ]	0.75 [ 0.72-0.77 ]
MBD	anterior	0.2 [ 0.19-0.29 ]	0.3 [ 0.28-0.34 ]	0.4 [ 0.32-0.55 ]	0.28 [ 0.22-0.35 ]	0.29 [ 0.27-0.57 ]	0.59 [ 0.33-0.59 ]	0.42 [ 0.32-0.55 ]	0.48 [ 0.36-0.57 ]
	posterior	0.28 [ 0.25-0.35 ]	0.34 [ 0.33-0.37 ]	0.38 [ 0.34-0.43 ]	0.29 [ 0.27-0.37 ]	0.49 [ 0.38-0.59 ]	0.46 [ 0.4-0.63 ]	0.41 [ 0.38-0.5 ]	0.5 [ 0.44-0.59 ]
	septal	0.35 [ 0.28-0.4 ]	0.33 [ 0.28-0.53 ]	0.42 [ 0.27-0.53 ]	0.4 [ 0.32-0.48 ]	0.43 [ 0.4-0.55 ]	0.5 [ 0.47-0.55 ]	0.47 [ 0.44-0.51 ]	0.59 [ 0.53-0.66 ]
	merged	0.39 [ 0.27-0.43 ]	0.35 [ 0.29-0.45 ]	0.44 [ 0.33-0.51 ]	0.37 [ 0.33-0.45 ]	0.42 [ 0.31-0.46 ]	0.43 [ 0.34-0.5 ]	0.44 [ 0.32-0.55 ]	0.43 [ 0.35-0.51 ]
	average	0.3 [ 0.26-0.33 ]	0.37 [ 0.31-0.42 ]	0.36 [ 0.36-0.52 ]	0.36 [ 0.29-0.42 ]	0.42 [ 0.38-0.5 ]	0.5 [ 0.47-0.59 ]	0.46 [ 0.42-0.49 ]	0.52 [ 0.48-0.55 ]
		Table S4. Inference Results Using Annular Curve Input and Commissural Landmarks. DSC and MBD measurements are presented for individual leaflets (anterior, posterior, septal), merged leaflets and average across individual leaflets. The columns represent different image frame inputs with and without resampling. The column of the best ranked FCN input configuration in bold. Metric values are display…
		Cropped, oriented, resampled				Cropped, oriented, NOT resampled
		Single-Phase	Two-Phase	Four-Phase	CSP	Single-Phase	Two-Phase	Four-Phase	CSP
DSC	anterior	0.83 [ 0.82-0.86 ]	0.83 [ 0.81-0.84 ]	0.84 [ 0.83-0.86 ]	0.84 [ 0.84-0.85 ]	0.83 [ 0.79-0.84 ]	0.83 [ 0.79-0.84 ]	0.8 [ 0.79-0.84 ]	0.82 [ 0.81-0.84 ]
	posterior	0.83 [ 0.81-0.84 ]	0.82 [ 0.78-0.85 ]	0.82 [ 0.8-0.83 ]	0.81 [ 0.79-0.84 ]	0.79 [ 0.76-0.82 ]	0.84 [ 0.78-0.85 ]	0.8 [ 0.76-0.82 ]	0.8 [ 0.75-0.81 ]
	septal	0.86 [ 0.83-0.87 ]	0.83 [ 0.79-0.85 ]	0.85 [ 0.82-0.85 ]	0.85 [ 0.82-0.86 ]	0.83 [ 0.75-0.83 ]	0.82 [ 0.77-0.84 ]	0.81 [ 0.77-0.83 ]	0.81 [ 0.8-0.83 ]
	merged	0.89 [ 0.87-0.89 ]	0.88 [ 0.85-0.88 ]	0.88 [ 0.87-0.89 ]	0.88 [ 0.85-0.89 ]	0.86 [ 0.85-0.87 ]	0.87 [ 0.85-0.88 ]	0.86 [ 0.84-0.87 ]	0.86 [ 0.85-0.87 ]
	average	0.85 [ 0.82-0.86 ]	0.83 [ 0.79-0.85 ]	0.84 [ 0.82-0.85 ]	0.83 [ 0.82-0.84 ]	0.8 [ 0.78-0.83 ]	0.83 [ 0.79-0.83 ]	0.79 [ 0.78-0.83 ]	0.82 [ 0.79-0.83 ]
MBD	anterior	0.21 [ 0.21-0.35 ]	0.25 [ 0.22-0.39 ]	0.25 [ 0.21-0.44 ]	0.2 [ 0.16-0.26 ]	0.49 [ 0.34-0.53 ]	0.54 [ 0.26-0.59 ]	0.35 [ 0.28-0.44 ]	0.31 [ 0.26-0.4 ]
	posterior	0.24 [ 0.23-0.25 ]	0.27 [ 0.2-0.34 ]	0.25 [ 0.23-0.29 ]	0.27 [ 0.24-0.32 ]	0.47 [ 0.31-0.51 ]	0.24 [ 0.2-0.26 ]	0.3 [ 0.25-0.51 ]	0.35 [ 0.26-0.43 ]
	septal	0.19 [ 0.17-0.24 ]	0.23 [ 0.18-0.33 ]	0.21 [ 0.19-0.22 ]	0.2 [ 0.18-0.33 ]	0.34 [ 0.28-0.5 ]	0.25 [ 0.21-0.36 ]	0.35 [ 0.3-0.44 ]	0.28 [ 0.22-0.35 ]
	merged	0.18 [ 0.16-0.21 ]	0.2 [ 0.19-0.22 ]	0.19 [ 0.18-0.2 ]	0.22 [ 0.2-0.29 ]	0.26 [ 0.21-0.4 ]	0.23 [ 0.18-0.29 ]	0.25 [ 0.22-0.31 ]	0.23 [ 0.22-0.3 ]
	average	0.21 [ 0.21-0.27 ]	0.28 [ 0.24-0.3 ]	0.23 [ 0.22-0.3 ]	0.23 [ 0.21-0.28 ]	0.42 [ 0.35-0.51 ]	0.34 [ 0.27-0.37 ]	0.37 [ 0.33-0.4 ]	0.3 [ 0.29-0.35 ]

## Sheet: stage1
		Table S5. Inference Results With Input Image(s) Only. DSC and MBD measurements are presented for individual leaflets (anterior, posterior, septal), merged leaflets and average across individual leaflets. The columns represent different image frame inputs with and without resampling. The column of the best ranked FCN input configuration in bold. Metric values are displayed as median [IQR].
		Cropped, oriented, resampled				Cropped, oriented, NOT resampled
		Single-Phase	Two-Phase	Four-Phase	CSP	Single-Phase	Two-Phase	Four-Phase	CSP
DSC	anterior	0.66 [ 0.63-0.7 ]	0.67 [ 0.62-0.72 ]	0.68 [ 0.63-0.73 ]	0.68 [ 0.63-0.76 ]	0.61 [ 0.54-0.7 ]	0.68 [ 0.57-0.71 ]	0.72 [ 0.59-0.74 ]	0.72 [ 0.62-0.75 ]
	posterior	0.56 [ 0.46-0.59 ]	0.56 [ 0.41-0.62 ]	0.57 [ 0.36-0.59 ]	0.62 [ 0.53-0.67 ]	0.49 [ 0.39-0.66 ]	0.5 [ 0.43-0.65 ]	0.52 [ 0.48-0.61 ]	0.55 [ 0.52-0.59 ]
	septal	0.54 [ 0.47-0.57 ]	0.6 [ 0.54-0.63 ]	0.6 [ 0.51-0.62 ]	0.57 [ 0.49-0.66 ]	0.53 [ 0.52-0.59 ]	0.61 [ 0.54-0.63 ]	0.51 [ 0.46-0.64 ]	0.54 [ 0.51-0.64 ]
	merged	0.7 [ 0.67-0.72 ]	0.73 [ 0.66-0.76 ]	0.71 [ 0.63-0.76 ]	0.7 [ 0.68-0.75 ]	0.66 [ 0.63-0.73 ]	0.7 [ 0.64-0.76 ]	0.7 [ 0.65-0.75 ]	0.7 [ 0.67-0.76 ]
	average	0.58 [ 0.54-0.61 ]	0.59 [ 0.55-0.66 ]	0.6 [ 0.5-0.65 ]	0.59 [ 0.57-0.69 ]	0.53 [ 0.47-0.65 ]	0.57 [ 0.52-0.67 ]	0.57 [ 0.51-0.67 ]	0.61 [ 0.53-0.68 ]
MBD	anterior	1.05 [ 0.71-1.46 ]	1.01 [ 0.59-1.85 ]	0.86 [ 0.69-1.35 ]	0.5 [ 0.37-1.2 ]	0.62 [ 0.58-2.02 ]	0.65 [ 0.53-1.28 ]	0.7 [ 0.54-1.73 ]	0.6 [ 0.5-1.52 ]
	posterior	0.73 [ 0.57-0.88 ]	0.79 [ 0.52-1.04 ]	0.81 [ 0.6-0.96 ]	0.8 [ 0.54-1.05 ]	0.53 [ 0.49-1.5 ]	0.74 [ 0.37-1.23 ]	0.83 [ 0.64-1.13 ]	0.75 [ 0.58-1.09 ]
	septal	0.95 [ 0.66-1.4 ]	0.82 [ 0.66-1.13 ]	0.7 [ 0.59-0.92 ]	0.65 [ 0.52-0.69 ]	0.85 [ 0.66-1.06 ]	0.92 [ 0.71-1.2 ]	0.83 [ 0.65-0.86 ]	0.68 [ 0.62-0.87 ]
	merged	0.66 [ 0.62-0.68 ]	0.52 [ 0.45-0.85 ]	0.59 [ 0.58-0.85 ]	0.66 [ 0.45-0.84 ]	0.65 [ 0.57-1.35 ]	0.75 [ 0.42-0.97 ]	0.53 [ 0.51-0.93 ]	0.63 [ 0.56-0.91 ]
	average	0.8 [ 0.67-1.19 ]	1.01 [ 0.64-1.19 ]	0.79 [ 0.68-1.02 ]	0.63 [ 0.48-1.11 ]	0.69 [ 0.6-1.48 ]	0.83 [ 0.56-1.22 ]	0.72 [ 0.65-1.21 ]	0.8 [ 0.6-1.04 ]
		Table S6. Inference Results Using Annular Curve Input. DSC and MBD measurements are presented for individual leaflets (anterior, posterior, septal), merged leaflets and average across individual leaflets. The columns represent different image frame inputs with and without resampling. The column of the best ranked FCN input configuration in bold. Metric values are displayed as median [IQR].
		Cropped, oriented, resampled				Cropped, oriented, NOT resampled
		Single-Phase	Two-Phase	Four-Phase	CSP	Single-Phase	Two-Phase	Four-Phase	CSP
DSC	anterior	0.73 [ 0.71-0.81 ]	0.76 [ 0.71-0.8 ]	0.73 [ 0.71-0.78 ]	0.76 [ 0.7-0.82 ]	0.71 [ 0.7-0.75 ]	0.71 [ 0.7-0.78 ]	0.73 [ 0.72-0.76 ]	0.72 [ 0.65-0.75 ]
	posterior	0.74 [ 0.5-0.77 ]	0.67 [ 0.58-0.71 ]	0.74 [ 0.51-0.75 ]	0.72 [ 0.52-0.78 ]	0.65 [ 0.49-0.71 ]	0.69 [ 0.53-0.74 ]	0.65 [ 0.52-0.71 ]	0.64 [ 0.46-0.71 ]
	septal	0.72 [ 0.67-0.79 ]	0.72 [ 0.66-0.78 ]	0.67 [ 0.61-0.69 ]	0.72 [ 0.7-0.77 ]	0.58 [ 0.54-0.62 ]	0.68 [ 0.63-0.69 ]	0.63 [ 0.6-0.69 ]	0.65 [ 0.6-0.67 ]
	merged	0.82 [ 0.77-0.85 ]	0.82 [ 0.77-0.84 ]	0.82 [ 0.76-0.83 ]	0.83 [ 0.78-0.84 ]	0.77 [ 0.75-0.79 ]	0.81 [ 0.75-0.83 ]	0.78 [ 0.75-0.8 ]	0.75 [ 0.72-0.78 ]
	average	0.75 [ 0.6-0.79 ]	0.71 [ 0.64-0.75 ]	0.73 [ 0.59-0.74 ]	0.74 [ 0.65-0.79 ]	0.68 [ 0.58-0.69 ]	0.69 [ 0.6-0.73 ]	0.67 [ 0.61-0.71 ]	0.69 [ 0.56-0.71 ]
MBD	anterior	0.56 [ 0.45-0.89 ]	0.57 [ 0.43-0.76 ]	0.56 [ 0.46-0.97 ]	0.48 [ 0.45-0.77 ]	0.68 [ 0.5-1.06 ]	0.79 [ 0.45-1.38 ]	0.77 [ 0.43-1.22 ]	0.61 [ 0.42-0.96 ]
	posterior	0.52 [ 0.4-0.61 ]	0.44 [ 0.4-0.49 ]	0.48 [ 0.38-0.61 ]	0.41 [ 0.38-0.44 ]	0.56 [ 0.51-0.69 ]	0.51 [ 0.45-0.79 ]	0.44 [ 0.4-0.75 ]	0.51 [ 0.47-0.6 ]
	septal	0.43 [ 0.35-0.65 ]	0.47 [ 0.35-0.5 ]	0.65 [ 0.41-0.67 ]	0.41 [ 0.31-0.54 ]	0.66 [ 0.64-0.81 ]	0.49 [ 0.36-0.62 ]	0.45 [ 0.42-0.67 ]	0.63 [ 0.51-0.8 ]
	merged	0.35 [ 0.29-0.43 ]	0.33 [ 0.29-0.38 ]	0.43 [ 0.35-0.44 ]	0.35 [ 0.26-0.38 ]	0.39 [ 0.39-0.52 ]	0.54 [ 0.38-0.84 ]	0.41 [ 0.33-0.47 ]	0.51 [ 0.45-0.59 ]
	average	0.57 [ 0.43-0.64 ]	0.49 [ 0.47-0.68 ]	0.53 [ 0.48-0.7 ]	0.44 [ 0.38-0.6 ]	0.66 [ 0.62-0.75 ]	0.64 [ 0.44-0.9 ]	0.61 [ 0.45-0.81 ]	0.58 [ 0.48-0.78 ]
		Table S7. Inference Results Using The Commissural Landmarks. DSC and MBD measurements are presented for individual leaflets (anterior, posterior, septal), merged leaflets and average across individual leaflets. The columns represent different image frame inputs with and without resampling. The column of the best ranked FCN input configuration in bold. Metric values are displayed as median [IQR].
		Cropped, oriented, resampled				Cropped, oriented, NOT resampled
		Single-Phase	Two-Phase	Four-Phase	CSP	Single-Phase	Two-Phase	Four-Phase	CSP
DSC	anterior	0.76 [ 0.7-0.77 ]	0.74 [ 0.66-0.77 ]	0.71 [ 0.67-0.75 ]	0.73 [ 0.71-0.78 ]	0.72 [ 0.68-0.76 ]	0.73 [ 0.65-0.75 ]	0.72 [ 0.68-0.76 ]	0.7 [ 0.64-0.74 ]
	posterior	0.64 [ 0.63-0.7 ]	0.67 [ 0.58-0.73 ]	0.6 [ 0.53-0.66 ]	0.69 [ 0.63-0.72 ]	0.58 [ 0.55-0.67 ]	0.56 [ 0.5-0.7 ]	0.66 [ 0.53-0.69 ]	0.58 [ 0.52-0.65 ]
	septal	0.64 [ 0.58-0.65 ]	0.57 [ 0.5-0.69 ]	0.58 [ 0.5-0.64 ]	0.65 [ 0.61-0.69 ]	0.59 [ 0.51-0.61 ]	0.56 [ 0.52-0.61 ]	0.6 [ 0.52-0.66 ]	0.57 [ 0.55-0.63 ]
	merged	0.75 [ 0.74-0.76 ]	0.73 [ 0.73-0.78 ]	0.74 [ 0.72-0.76 ]	0.78 [ 0.74-0.78 ]	0.74 [ 0.73-0.75 ]	0.77 [ 0.71-0.79 ]	0.73 [ 0.71-0.76 ]	0.72 [ 0.7-0.73 ]
	average	0.67 [ 0.63-0.7 ]	0.63 [ 0.57-0.73 ]	0.59 [ 0.57-0.67 ]	0.68 [ 0.63-0.73 ]	0.62 [ 0.58-0.68 ]	0.59 [ 0.57-0.68 ]	0.65 [ 0.59-0.69 ]	0.61 [ 0.58-0.67 ]
MBD	anterior	0.47 [ 0.42-0.66 ]	0.73 [ 0.49-1.14 ]	0.54 [ 0.42-0.82 ]	0.54 [ 0.45-0.69 ]	0.43 [ 0.42-0.85 ]	0.72 [ 0.55-1.37 ]	0.51 [ 0.43-0.79 ]	0.57 [ 0.44-1.62 ]
	posterior	0.47 [ 0.42-0.54 ]	0.6 [ 0.37-0.7 ]	0.53 [ 0.42-0.7 ]	0.58 [ 0.45-0.7 ]	0.62 [ 0.46-0.75 ]	0.56 [ 0.48-0.99 ]	0.47 [ 0.38-0.91 ]	0.61 [ 0.46-1.24 ]
	septal	0.55 [ 0.52-0.78 ]	0.48 [ 0.39-0.56 ]	0.62 [ 0.53-0.74 ]	0.49 [ 0.48-0.55 ]	0.66 [ 0.51-0.79 ]	0.82 [ 0.62-1.08 ]	0.62 [ 0.42-0.76 ]	0.71 [ 0.54-0.85 ]
	merged	0.54 [ 0.45-0.63 ]	0.49 [ 0.38-0.66 ]	0.42 [ 0.38-0.52 ]	0.47 [ 0.37-0.56 ]	0.6 [ 0.43-0.71 ]	0.47 [ 0.41-0.91 ]	0.53 [ 0.43-0.76 ]	0.58 [ 0.47-0.73 ]
	average	0.52 [ 0.46-0.67 ]	0.56 [ 0.45-0.79 ]	0.56 [ 0.46-0.76 ]	0.57 [ 0.51-0.69 ]	0.62 [ 0.47-0.83 ]	0.73 [ 0.59-1.09 ]	0.55 [ 0.45-0.87 ]	0.73 [ 0.48-1.19 ]
		Table S8. Inference Results Using Annular Curve Input and Commissural Landmarks. DSC and MBD measurements are presented for individual leaflets (anterior, posterior, septal), merged leaflets and average across individual leaflets. The columns represent different image frame inputs with and without resampling. The column of the best ranked FCN input configuration in bold. Metric values are display…
		Cropped, oriented, resampled				Cropped, oriented, NOT resampled
		Single-Phase	Two-Phase	Four-Phase	CSP	Single-Phase	Two-Phase	Four-Phase	CSP
DSC	anterior	0.75 [ 0.72-0.82 ]	0.79 [ 0.73-0.83 ]	0.78 [ 0.74-0.81 ]	0.78 [ 0.74-0.82 ]	0.73 [ 0.71-0.77 ]	0.75 [ 0.74-0.81 ]	0.74 [ 0.73-0.76 ]	0.76 [ 0.73-0.8 ]
	posterior	0.74 [ 0.6-0.78 ]	0.73 [ 0.53-0.79 ]	0.74 [ 0.62-0.77 ]	0.74 [ 0.59-0.78 ]	0.71 [ 0.57-0.72 ]	0.71 [ 0.57-0.76 ]	0.69 [ 0.56-0.72 ]	0.66 [ 0.55-0.73 ]
	septal	0.72 [ 0.68-0.78 ]	0.69 [ 0.67-0.76 ]	0.74 [ 0.68-0.78 ]	0.76 [ 0.73-0.79 ]	0.64 [ 0.6-0.72 ]	0.71 [ 0.58-0.77 ]	0.63 [ 0.6-0.71 ]	0.72 [ 0.64-0.74 ]
	merged	0.81 [ 0.78-0.85 ]	0.81 [ 0.79-0.85 ]	0.83 [ 0.79-0.85 ]	0.83 [ 0.76-0.85 ]	0.79 [ 0.79-0.8 ]	0.79 [ 0.79-0.83 ]	0.8 [ 0.77-0.81 ]	0.81 [ 0.78-0.82 ]
	average	0.72 [ 0.66-0.79 ]	0.73 [ 0.63-0.79 ]	0.73 [ 0.7-0.78 ]	0.76 [ 0.7-0.79 ]	0.68 [ 0.65-0.72 ]	0.69 [ 0.66-0.77 ]	0.68 [ 0.65-0.72 ]	0.7 [ 0.66-0.74 ]
MBD	anterior	0.47 [ 0.38-0.57 ]	0.44 [ 0.28-0.56 ]	0.53 [ 0.37-0.63 ]	0.51 [ 0.33-0.55 ]	0.5 [ 0.45-0.67 ]	0.52 [ 0.39-0.65 ]	0.43 [ 0.41-0.62 ]	0.5 [ 0.38-0.63 ]
	posterior	0.45 [ 0.37-0.58 ]	0.48 [ 0.35-0.6 ]	0.46 [ 0.38-0.51 ]	0.4 [ 0.34-0.49 ]	0.52 [ 0.43-0.64 ]	0.35 [ 0.29-0.6 ]	0.53 [ 0.43-0.63 ]	0.61 [ 0.41-0.74 ]
	septal	0.39 [ 0.28-0.62 ]	0.51 [ 0.38-0.55 ]	0.44 [ 0.27-0.56 ]	0.43 [ 0.29-0.53 ]	0.61 [ 0.46-0.72 ]	0.5 [ 0.45-0.63 ]	0.45 [ 0.34-0.77 ]	0.63 [ 0.39-0.72 ]
	merged	0.36 [ 0.29-0.44 ]	0.31 [ 0.28-0.43 ]	0.39 [ 0.37-0.43 ]	0.4 [ 0.33-0.42 ]	0.39 [ 0.34-0.52 ]	0.5 [ 0.31-0.62 ]	0.39 [ 0.38-0.46 ]	0.44 [ 0.35-0.49 ]
	average	0.43 [ 0.35-0.57 ]	0.48 [ 0.34-0.56 ]	0.46 [ 0.37-0.57 ]	0.46 [ 0.32-0.53 ]	0.6 [ 0.44-0.64 ]	0.46 [ 0.35-0.7 ]	0.54 [ 0.39-0.64 ]	0.58 [ 0.39-0.7 ]

## Sheet: stage2
		Table S9. Inference Results With Input Image(s) Only. DSC and MBD measurements are presented for individual leaflets (anterior, posterior, septal), merged leaflets and average across individual leaflets. The columns represent different image frame inputs with and without resampling. The column of the best ranked FCN input configuration in bold. Metric values are displayed as median [IQR].
		Cropped, oriented, resampled				Cropped, oriented, NOT resampled
		Single-Phase	Two-Phase	Four-Phase	CSP	Single-Phase	Two-Phase	Four-Phase	CSP
DSC	anterior	0.69 [ 0.61-0.73 ]	0.69 [ 0.67-0.72 ]	0.68 [ 0.64-0.75 ]	0.73 [ 0.68-0.74 ]	0.71 [ 0.67-0.72 ]	0.68 [ 0.66-0.71 ]	0.68 [ 0.65-0.69 ]	0.69 [ 0.67-0.7 ]
	posterior	0.73 [ 0.65-0.74 ]	0.72 [ 0.61-0.73 ]	0.71 [ 0.65-0.75 ]	0.76 [ 0.73-0.78 ]	0.7 [ 0.58-0.74 ]	0.65 [ 0.63-0.72 ]	0.71 [ 0.65-0.74 ]	0.67 [ 0.65-0.71 ]
	septal	0.63 [ 0.53-0.68 ]	0.62 [ 0.55-0.69 ]	0.61 [ 0.52-0.65 ]	0.65 [ 0.58-0.73 ]	0.55 [ 0.5-0.67 ]	0.64 [ 0.57-0.69 ]	0.58 [ 0.53-0.64 ]	0.57 [ 0.51-0.68 ]
	merged	0.74 [ 0.71-0.76 ]	0.75 [ 0.73-0.76 ]	0.74 [ 0.73-0.78 ]	0.75 [ 0.74-0.78 ]	0.73 [ 0.71-0.75 ]	0.75 [ 0.73-0.76 ]	0.72 [ 0.71-0.75 ]	0.72 [ 0.72-0.76 ]
	average	0.66 [ 0.62-0.68 ]	0.64 [ 0.62-0.69 ]	0.66 [ 0.61-0.69 ]	0.7 [ 0.69-0.72 ]	0.63 [ 0.61-0.68 ]	0.65 [ 0.64-0.69 ]	0.64 [ 0.63-0.68 ]	0.65 [ 0.61-0.69 ]
MBD	anterior	1.19 [ 1.16-1.38 ]	0.96 [ 0.89-1.53 ]	1.01 [ 0.75-1.19 ]	0.92 [ 0.64-0.96 ]	1.24 [ 0.72-1.3 ]	1.35 [ 0.79-1.93 ]	0.85 [ 0.69-1.39 ]	1.06 [ 1.01-1.35 ]
	posterior	0.67 [ 0.59-1.03 ]	0.67 [ 0.59-0.98 ]	0.69 [ 0.53-0.96 ]	0.66 [ 0.53-0.72 ]	0.98 [ 0.73-1.13 ]	1.17 [ 0.56-1.24 ]	0.9 [ 0.83-1.08 ]	0.63 [ 0.55-0.77 ]
	septal	0.8 [ 0.69-1.2 ]	0.83 [ 0.6-1.03 ]	0.95 [ 0.77-0.99 ]	0.61 [ 0.61-1.11 ]	1.01 [ 0.86-1.48 ]	0.81 [ 0.68-1.04 ]	1.29 [ 0.99-1.34 ]	0.84 [ 0.78-0.94 ]
	merged	0.72 [ 0.66-0.93 ]	0.61 [ 0.57-0.67 ]	0.67 [ 0.54-0.79 ]	0.57 [ 0.54-0.73 ]	1.01 [ 0.73-1.09 ]	0.87 [ 0.63-0.91 ]	0.88 [ 0.78-0.96 ]	0.68 [ 0.64-0.79 ]
	average	0.98 [ 0.78-1.22 ]	0.84 [ 0.78-1.05 ]	0.9 [ 0.71-1 ]	0.72 [ 0.7-0.9 ]	1.02 [ 0.92-1.21 ]	1.12 [ 0.8-1.42 ]	1.08 [ 0.89-1.2 ]	1.01 [ 0.76-1.13 ]
		Table S10. Inference Results Using Annular Curve Input. DSC and MBD measurements are presented for individual leaflets (anterior, posterior, septal), merged leaflets and average across individual leaflets. The columns represent different image frame inputs with and without resampling. The column of the best ranked FCN input configuration in bold. Metric values are displayed as median [IQR].
		Cropped, oriented, resampled				Cropped, oriented, NOT resampled
		Single-Phase	Two-Phase	Four-Phase	CSP	Single-Phase	Two-Phase	Four-Phase	CSP
DSC	anterior	0.75 [ 0.7-0.77 ]	0.77 [ 0.75-0.78 ]	0.75 [ 0.75-0.76 ]	0.76 [ 0.73-0.77 ]	0.71 [ 0.69-0.73 ]	0.74 [ 0.72-0.76 ]	0.73 [ 0.7-0.73 ]	0.73 [ 0.73-0.75 ]
	posterior	0.73 [ 0.72-0.75 ]	0.73 [ 0.71-0.75 ]	0.74 [ 0.7-0.76 ]	0.74 [ 0.73-0.75 ]	0.72 [ 0.66-0.77 ]	0.72 [ 0.7-0.74 ]	0.7 [ 0.69-0.74 ]	0.73 [ 0.7-0.74 ]
	septal	0.67 [ 0.61-0.72 ]	0.7 [ 0.68-0.73 ]	0.67 [ 0.63-0.75 ]	0.69 [ 0.66-0.74 ]	0.63 [ 0.56-0.69 ]	0.63 [ 0.6-0.73 ]	0.64 [ 0.56-0.66 ]	0.65 [ 0.56-0.71 ]
	merged	0.79 [ 0.78-0.83 ]	0.8 [ 0.79-0.85 ]	0.8 [ 0.78-0.83 ]	0.81 [ 0.77-0.83 ]	0.78 [ 0.75-0.8 ]	0.8 [ 0.77-0.81 ]	0.77 [ 0.75-0.79 ]	0.74 [ 0.73-0.79 ]
	average	0.7 [ 0.69-0.74 ]	0.73 [ 0.7-0.74 ]	0.71 [ 0.67-0.75 ]	0.74 [ 0.7-0.75 ]	0.67 [ 0.66-0.72 ]	0.67 [ 0.65-0.75 ]	0.68 [ 0.67-0.69 ]	0.68 [ 0.67-0.72 ]
MBD	anterior	0.91 [ 0.62-1.59 ]	0.96 [ 0.8-1.11 ]	0.72 [ 0.63-1.31 ]	0.79 [ 0.58-0.89 ]	1.15 [ 0.78-1.68 ]	0.93 [ 0.74-1.54 ]	1.08 [ 0.84-1.24 ]	0.82 [ 0.74-1.03 ]
	posterior	0.56 [ 0.5-0.78 ]	0.68 [ 0.46-0.86 ]	0.63 [ 0.47-0.87 ]	0.58 [ 0.49-0.65 ]	0.65 [ 0.61-0.72 ]	0.76 [ 0.64-0.91 ]	0.57 [ 0.51-1.14 ]	0.7 [ 0.48-0.98 ]
	septal	0.74 [ 0.68-0.95 ]	0.68 [ 0.6-1.06 ]	0.76 [ 0.55-0.8 ]	0.75 [ 0.69-0.8 ]	0.83 [ 0.72-1.08 ]	0.89 [ 0.72-0.93 ]	1.02 [ 0.78-1.11 ]	0.94 [ 0.57-1.14 ]
	merged	0.37 [ 0.34-0.44 ]	0.38 [ 0.34-0.43 ]	0.44 [ 0.4-0.46 ]	0.37 [ 0.36-0.47 ]	0.49 [ 0.46-0.64 ]	0.62 [ 0.54-0.67 ]	0.58 [ 0.48-0.65 ]	0.6 [ 0.55-0.73 ]
	average	0.74 [ 0.61-1.05 ]	0.76 [ 0.67-0.95 ]	0.66 [ 0.61-0.94 ]	0.67 [ 0.64-0.74 ]	0.84 [ 0.81-1.11 ]	0.85 [ 0.75-1.12 ]	0.92 [ 0.7-1.17 ]	0.85 [ 0.71-0.95 ]
		Table S11. Inference Results Using The Commissural Landmarks. DSC and MBD measurements are presented for individual leaflets (anterior, posterior, septal), merged leaflets and average across individual leaflets. The columns represent different image frame inputs with and without resampling. The column of the best ranked FCN input configuration in bold. Metric values are displayed as median [IQR].
		Cropped, oriented, resampled				Cropped, oriented, NOT resampled
		Single-Phase	Two-Phase	Four-Phase	CSP	Single-Phase	Two-Phase	Four-Phase	CSP
DSC	anterior	0.76 [ 0.71-0.79 ]	0.75 [ 0.71-0.79 ]	0.74 [ 0.69-0.75 ]	0.76 [ 0.69-0.79 ]	0.75 [ 0.72-0.76 ]	0.7 [ 0.65-0.76 ]	0.7 [ 0.68-0.77 ]	0.72 [ 0.67-0.76 ]
	posterior	0.76 [ 0.7-0.78 ]	0.74 [ 0.72-0.77 ]	0.76 [ 0.69-0.78 ]	0.75 [ 0.71-0.76 ]	0.75 [ 0.69-0.77 ]	0.73 [ 0.65-0.75 ]	0.7 [ 0.68-0.74 ]	0.74 [ 0.71-0.75 ]
	septal	0.71 [ 0.64-0.74 ]	0.67 [ 0.63-0.71 ]	0.7 [ 0.56-0.72 ]	0.71 [ 0.64-0.72 ]	0.71 [ 0.58-0.74 ]	0.62 [ 0.54-0.7 ]	0.68 [ 0.6-0.7 ]	0.62 [ 0.58-0.72 ]
	merged	0.78 [ 0.73-0.8 ]	0.76 [ 0.75-0.8 ]	0.76 [ 0.73-0.8 ]	0.77 [ 0.74-0.8 ]	0.76 [ 0.73-0.78 ]	0.75 [ 0.72-0.77 ]	0.75 [ 0.7-0.78 ]	0.73 [ 0.72-0.78 ]
	average	0.71 [ 0.68-0.77 ]	0.7 [ 0.69-0.75 ]	0.69 [ 0.67-0.72 ]	0.7 [ 0.68-0.75 ]	0.72 [ 0.66-0.74 ]	0.7 [ 0.61-0.72 ]	0.7 [ 0.65-0.73 ]	0.7 [ 0.66-0.72 ]
MBD	anterior	0.66 [ 0.57-0.74 ]	0.71 [ 0.58-0.81 ]	0.86 [ 0.68-1.06 ]	0.63 [ 0.55-1 ]	0.63 [ 0.6-0.75 ]	1.08 [ 0.77-1.24 ]	0.83 [ 0.55-1.06 ]	0.9 [ 0.83-1.03 ]
	posterior	0.44 [ 0.38-0.6 ]	0.48 [ 0.41-0.5 ]	0.43 [ 0.38-0.54 ]	0.39 [ 0.39-0.58 ]	0.58 [ 0.45-0.68 ]	1.11 [ 0.61-1.33 ]	0.78 [ 0.67-0.94 ]	0.67 [ 0.61-0.87 ]
	septal	0.56 [ 0.5-0.77 ]	0.61 [ 0.57-0.71 ]	0.81 [ 0.69-0.85 ]	0.65 [ 0.54-0.73 ]	0.72 [ 0.61-0.83 ]	0.98 [ 0.66-1.1 ]	0.86 [ 0.74-0.94 ]	0.89 [ 0.83-1.12 ]
	merged	0.57 [ 0.49-0.64 ]	0.54 [ 0.47-0.57 ]	0.61 [ 0.48-0.67 ]	0.52 [ 0.49-0.72 ]	0.83 [ 0.66-0.87 ]	0.9 [ 0.71-1.31 ]	0.78 [ 0.64-0.92 ]	0.85 [ 0.71-0.88 ]
	average	0.6 [ 0.55-0.67 ]	0.6 [ 0.58-0.65 ]	0.72 [ 0.6-0.75 ]	0.68 [ 0.55-0.76 ]	0.73 [ 0.6-0.82 ]	0.96 [ 0.75-1.3 ]	0.82 [ 0.7-0.91 ]	0.89 [ 0.79-0.95 ]
		Table S12. Inference Results Using Annular Curve Input and Commissural Landmarks. DSC and MBD measurements are presented for individual leaflets (anterior, posterior, septal), merged leaflets and average across individual leaflets. The columns represent different image frame inputs with and without resampling. The column of the best ranked FCN input configuration in bold. Metric values are displa…
		Cropped, oriented, resampled				Cropped, oriented, NOT resampled
		Single-Phase	Two-Phase	Four-Phase	CSP	Single-Phase	Two-Phase	Four-Phase	CSP
DSC	anterior	0.79 [ 0.76-0.81 ]	0.78 [ 0.75-0.79 ]	0.78 [ 0.76-0.8 ]	0.8 [ 0.76-0.81 ]	0.77 [ 0.74-0.78 ]	0.78 [ 0.74-0.79 ]	0.76 [ 0.73-0.77 ]	0.77 [ 0.75-0.82 ]
	posterior	0.78 [ 0.74-0.8 ]	0.77 [ 0.75-0.8 ]	0.76 [ 0.76-0.81 ]	0.79 [ 0.73-0.81 ]	0.77 [ 0.73-0.79 ]	0.75 [ 0.72-0.79 ]	0.75 [ 0.73-0.78 ]	0.76 [ 0.76-0.79 ]
	septal	0.77 [ 0.74-0.78 ]	0.75 [ 0.72-0.76 ]	0.74 [ 0.72-0.78 ]	0.77 [ 0.72-0.78 ]	0.7 [ 0.62-0.72 ]	0.74 [ 0.67-0.75 ]	0.71 [ 0.65-0.73 ]	0.72 [ 0.67-0.76 ]
	merged	0.81 [ 0.79-0.83 ]	0.81 [ 0.78-0.83 ]	0.81 [ 0.79-0.83 ]	0.82 [ 0.79-0.84 ]	0.81 [ 0.75-0.82 ]	0.83 [ 0.76-0.83 ]	0.79 [ 0.75-0.82 ]	0.81 [ 0.78-0.82 ]
	average	0.77 [ 0.74-0.8 ]	0.75 [ 0.74-0.78 ]	0.75 [ 0.73-0.8 ]	0.76 [ 0.73-0.8 ]	0.73 [ 0.69-0.76 ]	0.77 [ 0.69-0.77 ]	0.73 [ 0.7-0.76 ]	0.75 [ 0.71-0.79 ]
MBD	anterior	0.43 [ 0.4-0.68 ]	0.46 [ 0.44-0.71 ]	0.43 [ 0.4-0.52 ]	0.41 [ 0.38-0.53 ]	0.54 [ 0.51-0.88 ]	0.56 [ 0.52-0.6 ]	0.48 [ 0.45-0.56 ]	0.51 [ 0.46-0.57 ]
	posterior	0.4 [ 0.37-0.46 ]	0.45 [ 0.38-0.48 ]	0.4 [ 0.37-0.43 ]	0.37 [ 0.37-0.4 ]	0.54 [ 0.53-0.86 ]	0.58 [ 0.57-0.6 ]	0.57 [ 0.5-0.61 ]	0.54 [ 0.45-0.69 ]
	septal	0.47 [ 0.38-0.49 ]	0.44 [ 0.41-0.49 ]	0.41 [ 0.41-0.5 ]	0.41 [ 0.34-0.49 ]	0.69 [ 0.52-0.75 ]	0.54 [ 0.49-0.68 ]	0.78 [ 0.66-0.83 ]	0.59 [ 0.43-0.69 ]
	merged	0.39 [ 0.38-0.45 ]	0.41 [ 0.39-0.49 ]	0.39 [ 0.36-0.44 ]	0.34 [ 0.33-0.4 ]	0.61 [ 0.49-0.71 ]	0.63 [ 0.54-0.7 ]	0.56 [ 0.5-0.59 ]	0.45 [ 0.42-0.56 ]
	average	0.48 [ 0.42-0.51 ]	0.5 [ 0.44-0.57 ]	0.45 [ 0.42-0.48 ]	0.42 [ 0.41-0.45 ]	0.7 [ 0.62-0.74 ]	0.59 [ 0.54-0.6 ]	0.63 [ 0.6-0.64 ]	0.55 [ 0.5-0.6 ]

## Sheet: stage3
		Table S13. Inference Results With Input Image(s) Only. DSC and MBD measurements are presented for individual leaflets (anterior, posterior, septal), merged leaflets and average across individual leaflets. The columns represent different image frame inputs with and without resampling. The column of the best ranked FCN input configuration in bold. Metric values are displayed as median [IQR].
		Cropped, oriented, resampled				Cropped, oriented, NOT resampled
		Single-Phase	Two-Phase	Four-Phase	CSP	Single-Phase	Two-Phase	Four-Phase	CSP
DSC	anterior	0.74 [ 0.71-0.8 ]	0.75 [ 0.71-0.76 ]	0.75 [ 0.73-0.76 ]	0.77 [ 0.73-0.79 ]	0.75 [ 0.7-0.76 ]	0.77 [ 0.75-0.78 ]	0.75 [ 0.73-0.77 ]	0.77 [ 0.72-0.79 ]
	posterior	0.66 [ 0.63-0.67 ]	0.67 [ 0.65-0.73 ]	0.69 [ 0.64-0.73 ]	0.7 [ 0.69-0.71 ]	0.65 [ 0.61-0.7 ]	0.71 [ 0.66-0.74 ]	0.67 [ 0.65-0.71 ]	0.63 [ 0.57-0.73 ]
	septal	0.68 [ 0.66-0.71 ]	0.7 [ 0.69-0.75 ]	0.68 [ 0.66-0.74 ]	0.67 [ 0.67-0.76 ]	0.67 [ 0.58-0.74 ]	0.74 [ 0.66-0.76 ]	0.72 [ 0.67-0.74 ]	0.7 [ 0.69-0.76 ]
	merged	0.77 [ 0.76-0.82 ]	0.79 [ 0.78-0.81 ]	0.79 [ 0.77-0.8 ]	0.8 [ 0.77-0.81 ]	0.79 [ 0.74-0.81 ]	0.82 [ 0.81-0.83 ]	0.81 [ 0.8-0.81 ]	0.8 [ 0.76-0.82 ]
	average	0.69 [ 0.68-0.72 ]	0.7 [ 0.68-0.74 ]	0.71 [ 0.67-0.73 ]	0.72 [ 0.7-0.73 ]	0.66 [ 0.64-0.73 ]	0.75 [ 0.67-0.77 ]	0.73 [ 0.68-0.74 ]	0.69 [ 0.64-0.76 ]
MBD	anterior	0.82 [ 0.59-1.8 ]	1.02 [ 0.82-1.43 ]	1.04 [ 0.98-1.4 ]	1.34 [ 1.01-1.65 ]	1.59 [ 1.1-1.91 ]	1.21 [ 1.11-1.49 ]	1.31 [ 0.96-1.53 ]	1.16 [ 0.8-1.56 ]
	posterior	1.06 [ 0.88-1.39 ]	1.06 [ 0.79-1.5 ]	1.01 [ 0.72-1.26 ]	1.26 [ 1.02-1.4 ]	0.92 [ 0.75-1.03 ]	1.18 [ 0.8-1.5 ]	0.97 [ 0.8-1.16 ]	0.93 [ 0.6-1.63 ]
	septal	0.78 [ 0.74-0.9 ]	0.87 [ 0.61-1.03 ]	1 [ 0.82-1.07 ]	0.87 [ 0.69-1.44 ]	0.89 [ 0.83-1.48 ]	0.85 [ 0.66-1.02 ]	0.68 [ 0.57-0.85 ]	0.79 [ 0.65-0.98 ]
	merged	0.67 [ 0.65-1.03 ]	0.73 [ 0.64-0.95 ]	0.91 [ 0.68-1.12 ]	0.9 [ 0.73-1.2 ]	0.98 [ 0.68-1.54 ]	0.74 [ 0.6-0.81 ]	0.84 [ 0.64-0.98 ]	0.61 [ 0.47-1.37 ]
	average	1.03 [ 0.93-1.36 ]	1.1 [ 0.87-1.39 ]	1.01 [ 0.9-1.53 ]	1.33 [ 1.14-1.5 ]	1.33 [ 0.79-1.64 ]	1.24 [ 0.94-1.43 ]	0.89 [ 0.8-1.43 ]	0.98 [ 0.74-1.54 ]
		Table S14. Inference Results Using Annular Curve Input. DSC and MBD measurements are presented for individual leaflets (anterior, posterior, septal), merged leaflets and average across individual leaflets. The columns represent different image frame inputs with and without resampling. The column of the best ranked FCN input configuration in bold. Metric values are displayed as median [IQR].
		Cropped, oriented, resampled				Cropped, oriented, NOT resampled
		Single-Phase	Two-Phase	Four-Phase	CSP	Single-Phase	Two-Phase	Four-Phase	CSP
DSC	anterior	0.81 [ 0.79-0.83 ]	0.81 [ 0.8-0.83 ]	0.79 [ 0.78-0.82 ]	0.82 [ 0.81-0.84 ]	0.76 [ 0.75-0.8 ]	0.79 [ 0.77-0.81 ]	0.77 [ 0.75-0.8 ]	0.76 [ 0.75-0.78 ]
	posterior	0.78 [ 0.74-0.79 ]	0.77 [ 0.75-0.8 ]	0.71 [ 0.7-0.8 ]	0.79 [ 0.75-0.8 ]	0.7 [ 0.63-0.75 ]	0.74 [ 0.72-0.76 ]	0.7 [ 0.69-0.76 ]	0.66 [ 0.64-0.72 ]
	septal	0.82 [ 0.79-0.84 ]	0.8 [ 0.78-0.82 ]	0.8 [ 0.76-0.81 ]	0.82 [ 0.81-0.84 ]	0.71 [ 0.68-0.73 ]	0.78 [ 0.75-0.8 ]	0.74 [ 0.72-0.76 ]	0.73 [ 0.7-0.76 ]
	merged	0.87 [ 0.86-0.88 ]	0.87 [ 0.86-0.88 ]	0.86 [ 0.85-0.87 ]	0.87 [ 0.86-0.88 ]	0.82 [ 0.81-0.83 ]	0.85 [ 0.83-0.86 ]	0.83 [ 0.82-0.84 ]	0.82 [ 0.8-0.83 ]
	average	0.81 [ 0.76-0.82 ]	0.79 [ 0.78-0.8 ]	0.76 [ 0.75-0.8 ]	0.79 [ 0.78-0.82 ]	0.74 [ 0.68-0.75 ]	0.76 [ 0.74-0.78 ]	0.74 [ 0.71-0.77 ]	0.73 [ 0.7-0.75 ]
MBD	anterior	1.05 [ 0.7-1.3 ]	0.77 [ 0.75-0.98 ]	0.83 [ 0.67-0.99 ]	0.81 [ 0.6-1.02 ]	1.23 [ 0.85-1.38 ]	0.62 [ 0.56-1.27 ]	1.08 [ 0.86-1.36 ]	1.18 [ 0.89-1.26 ]
	posterior	0.78 [ 0.6-0.94 ]	0.52 [ 0.48-0.79 ]	0.66 [ 0.55-1.08 ]	0.55 [ 0.54-0.93 ]	0.75 [ 0.69-1.1 ]	0.78 [ 0.63-1.13 ]	1.02 [ 0.73-1.13 ]	1.1 [ 0.79-1.18 ]
	septal	0.58 [ 0.53-0.81 ]	0.74 [ 0.49-0.8 ]	0.59 [ 0.44-0.93 ]	0.6 [ 0.46-0.98 ]	0.98 [ 0.89-1.45 ]	0.77 [ 0.49-0.9 ]	0.66 [ 0.56-1.02 ]	0.79 [ 0.67-1.05 ]
	merged	0.34 [ 0.33-0.36 ]	0.34 [ 0.3-0.37 ]	0.38 [ 0.37-0.4 ]	0.37 [ 0.31-0.4 ]	0.56 [ 0.51-0.61 ]	0.47 [ 0.45-0.54 ]	0.54 [ 0.45-0.6 ]	0.7 [ 0.55-0.83 ]
	average	0.83 [ 0.62-1.1 ]	0.73 [ 0.58-1.04 ]	0.94 [ 0.69-1.02 ]	0.77 [ 0.67-0.95 ]	0.92 [ 0.86-1.27 ]	0.8 [ 0.72-0.98 ]	0.92 [ 0.83-1.07 ]	0.87 [ 0.82-1.17 ]
		Table S15. Inference Results Using The Commissural Landmarks. DSC and MBD measurements are presented for individual leaflets (anterior, posterior, septal), merged leaflets and average across individual leaflets. The columns represent different image frame inputs with and without resampling. The column of the best ranked FCN input configuration in bold. Metric values are displayed as median [IQR].
		Cropped, oriented, resampled				Cropped, oriented, NOT resampled
		Single-Phase	Two-Phase	Four-Phase	CSP	Single-Phase	Two-Phase	Four-Phase	CSP
DSC	anterior	0.82 [ 0.82-0.86 ]	0.82 [ 0.81-0.83 ]	0.79 [ 0.77-0.82 ]	0.82 [ 0.8-0.85 ]	0.82 [ 0.8-0.83 ]	0.78 [ 0.75-0.8 ]	0.79 [ 0.78-0.81 ]	0.8 [ 0.79-0.82 ]
	posterior	0.8 [ 0.78-0.82 ]	0.77 [ 0.74-0.8 ]	0.77 [ 0.75-0.81 ]	0.78 [ 0.77-0.81 ]	0.77 [ 0.74-0.79 ]	0.73 [ 0.71-0.75 ]	0.71 [ 0.69-0.77 ]	0.76 [ 0.73-0.77 ]
	septal	0.77 [ 0.76-0.82 ]	0.78 [ 0.75-0.81 ]	0.77 [ 0.75-0.78 ]	0.78 [ 0.77-0.81 ]	0.8 [ 0.74-0.83 ]	0.75 [ 0.73-0.77 ]	0.76 [ 0.74-0.79 ]	0.75 [ 0.74-0.77 ]
	merged	0.84 [ 0.84-0.86 ]	0.83 [ 0.82-0.84 ]	0.83 [ 0.8-0.84 ]	0.84 [ 0.82-0.85 ]	0.84 [ 0.82-0.85 ]	0.83 [ 0.79-0.84 ]	0.83 [ 0.81-0.83 ]	0.82 [ 0.81-0.84 ]
	average	0.81 [ 0.8-0.82 ]	0.8 [ 0.77-0.8 ]	0.78 [ 0.75-0.8 ]	0.8 [ 0.78-0.82 ]	0.79 [ 0.76-0.81 ]	0.74 [ 0.73-0.78 ]	0.76 [ 0.73-0.79 ]	0.77 [ 0.74-0.79 ]
MBD	anterior	0.48 [ 0.39-0.61 ]	0.57 [ 0.42-0.69 ]	0.8 [ 0.6-1.22 ]	0.44 [ 0.4-0.82 ]	0.84 [ 0.78-1.06 ]	1.28 [ 0.86-1.36 ]	0.99 [ 0.72-1.03 ]	0.82 [ 0.72-1.16 ]
	posterior	0.56 [ 0.46-0.62 ]	0.49 [ 0.43-0.77 ]	0.72 [ 0.5-0.78 ]	0.42 [ 0.36-0.55 ]	0.56 [ 0.48-0.56 ]	0.75 [ 0.66-0.81 ]	0.8 [ 0.65-1.09 ]	0.71 [ 0.61-0.83 ]
	septal	0.6 [ 0.48-0.71 ]	0.75 [ 0.59-0.8 ]	0.7 [ 0.47-1.36 ]	0.55 [ 0.51-0.57 ]	0.72 [ 0.51-1.07 ]	0.79 [ 0.62-0.95 ]	0.72 [ 0.52-0.78 ]	0.85 [ 0.57-0.94 ]
	merged	0.49 [ 0.43-0.75 ]	0.62 [ 0.54-0.65 ]	0.73 [ 0.43-1.16 ]	0.58 [ 0.47-0.67 ]	0.63 [ 0.53-0.73 ]	0.88 [ 0.58-0.89 ]	0.61 [ 0.56-0.9 ]	0.69 [ 0.54-0.8 ]
	average	0.56 [ 0.51-0.62 ]	0.61 [ 0.55-0.72 ]	0.66 [ 0.64-0.99 ]	0.54 [ 0.44-0.64 ]	0.73 [ 0.71-0.84 ]	0.89 [ 0.82-1.05 ]	0.72 [ 0.66-1.08 ]	0.9 [ 0.63-1.02 ]
		Table S16. Inference Results Using Annular Curve Input and Commissural Landmarks. DSC and MBD measurements are presented for individual leaflets (anterior, posterior, septal), merged leaflets and average across individual leaflets. The columns represent different image frame inputs with and without resampling. The column of the best ranked FCN input configuration in bold. Metric values are displa…
		Cropped, oriented, resampled				Cropped, oriented, NOT resampled
		Single-Phase	Two-Phase	Four-Phase	CSP	Single-Phase	Two-Phase	Four-Phase	CSP
DSC	anterior	0.85 [ 0.84-0.87 ]	0.84 [ 0.84-0.84 ]	0.85 [ 0.85-0.85 ]	0.86 [ 0.85-0.88 ]	0.8 [ 0.8-0.84 ]	0.84 [ 0.81-0.85 ]	0.81 [ 0.8-0.82 ]	0.84 [ 0.82-0.85 ]
	posterior	0.82 [ 0.8-0.85 ]	0.8 [ 0.76-0.83 ]	0.83 [ 0.79-0.84 ]	0.83 [ 0.83-0.84 ]	0.79 [ 0.78-0.8 ]	0.83 [ 0.79-0.84 ]	0.8 [ 0.78-0.8 ]	0.79 [ 0.78-0.81 ]
	septal	0.85 [ 0.82-0.85 ]	0.79 [ 0.77-0.82 ]	0.82 [ 0.79-0.84 ]	0.85 [ 0.83-0.85 ]	0.8 [ 0.76-0.82 ]	0.81 [ 0.79-0.84 ]	0.79 [ 0.75-0.81 ]	0.81 [ 0.8-0.83 ]
	merged	0.88 [ 0.87-0.88 ]	0.87 [ 0.84-0.87 ]	0.87 [ 0.86-0.87 ]	0.88 [ 0.87-0.88 ]	0.85 [ 0.83-0.87 ]	0.87 [ 0.86-0.87 ]	0.85 [ 0.82-0.86 ]	0.86 [ 0.85-0.87 ]
	average	0.84 [ 0.83-0.85 ]	0.81 [ 0.79-0.83 ]	0.82 [ 0.81-0.84 ]	0.85 [ 0.83-0.85 ]	0.81 [ 0.77-0.82 ]	0.82 [ 0.81-0.84 ]	0.81 [ 0.77-0.81 ]	0.82 [ 0.8-0.82 ]
MBD	anterior	0.34 [ 0.31-0.36 ]	0.42 [ 0.37-0.42 ]	0.33 [ 0.3-0.38 ]	0.31 [ 0.29-0.37 ]	0.48 [ 0.47-0.82 ]	0.52 [ 0.45-0.6 ]	0.76 [ 0.68-0.89 ]	0.61 [ 0.54-0.71 ]
	posterior	0.33 [ 0.31-0.37 ]	0.39 [ 0.36-0.46 ]	0.34 [ 0.3-0.42 ]	0.35 [ 0.31-0.46 ]	0.5 [ 0.47-0.57 ]	0.44 [ 0.36-0.74 ]	0.59 [ 0.51-0.76 ]	0.46 [ 0.36-0.52 ]
	septal	0.33 [ 0.29-0.39 ]	0.39 [ 0.35-0.5 ]	0.41 [ 0.32-0.53 ]	0.38 [ 0.34-0.44 ]	0.66 [ 0.49-0.8 ]	0.59 [ 0.46-0.61 ]	0.48 [ 0.45-0.77 ]	0.6 [ 0.52-0.71 ]
	merged	0.33 [ 0.32-0.37 ]	0.37 [ 0.35-0.4 ]	0.32 [ 0.3-0.35 ]	0.31 [ 0.3-0.36 ]	0.46 [ 0.44-0.5 ]	0.44 [ 0.38-0.58 ]	0.5 [ 0.42-0.58 ]	0.49 [ 0.41-0.53 ]
	average	0.36 [ 0.32-0.37 ]	0.41 [ 0.36-0.48 ]	0.38 [ 0.33-0.42 ]	0.34 [ 0.32-0.42 ]	0.55 [ 0.52-0.69 ]	0.55 [ 0.48-0.62 ]	0.65 [ 0.6-0.77 ]	0.54 [ 0.47-0.68 ]
