# Supplementary material for: Segmentation of Tricuspid Valve Leaflets From Transthoracic 3D Echocardiograms of Children With Hypoplastic Left Heart Syndrome Using Deep Learning
Source: Front Cardiovasc Med. 2021 Dec 9;8:735587. doi: 10.3389/fcvm.2021.735587 (PMC8696083; doi:10.3389/fcvm.2021.735587)
Supplement: Supplementary file 3 [file Data_Sheet_1.ZIP]

Archive with 18 entries (18 files):
- Supplemental_Figure_Captions.docx
- __MACOSX/._Supplemental_Figure_Captions.docx
- Figure_S1_DSC_PRESTAGE1.jpg
- __MACOSX/._Figure_S1_DSC_PRESTAGE1.jpg
- Figure_S2_DSC_STAGE1.jpg
- __MACOSX/._Figure_S2_DSC_STAGE1.jpg
- Figure_S3_DSC_STAGE2.jpg
- __MACOSX/._Figure_S3_DSC_STAGE2.jpg
- Figure_S4_DSC_STAGE3.jpg
- __MACOSX/._Figure_S4_DSC_STAGE3.jpg
- Figure_S5_MBD_PRESTAGE1.jpg
- __MACOSX/._Figure_S5_MBD_PRESTAGE1.jpg
- Figure_S6_MBD_STAGE1.jpg
- __MACOSX/._Figure_S6_MBD_STAGE1.jpg
- Figure_S7_MBD_STAGE2.jpg
- __MACOSX/._Figure_S7_MBD_STAGE2.jpg
- Figure_S8_MBD_STAGE3.jpg
- __MACOSX/._Figure_S8_MBD_STAGE3.jpg
